# Supplementary material for: Deep Eutectic Solvents as a Sustainable Approach for Silica Recovery from Rice Husk
Source: Molecules. 2025 Dec 8;30(24):4697. doi: 10.3390/molecules30244697 (PMC12735558; doi:10.3390/molecules30244697)
Supplement: Supplementary file 1 [file molecules-30-04697-s001.zip]

Archive with 1 entries (1 files):
- molecules-4015471-supplementary.pdf
